# Supplementary material for: Cells Co-Producing Insulin and Glucagon in Congenital Hyperinsulinism
Source: Life (Basel). 2025 Dec 22;16(1):18. doi: 10.3390/life16010018 (PMC12843185; doi:10.3390/life16010018)
Supplement: Supplementary file 1 [file life-16-00018-s001.zip]

Archive with 1 entries (1 files):
- life-4010982-supplementary.xlsx
