# Supplementary material for: Cells Co-Producing Insulin and Glucagon in Congenital Hyperinsulinism
Source: Life (Basel). 2025 Dec 22;16(1):18. doi: 10.3390/life16010018 (PMC12843185; doi:10.3390/life16010018)
Supplement: Supplementary file 1 [file life-16-00018-s001.zip › life-4010982-supplementary.xlsx]

## Sheet: Table S1
Table S1. Morphometric parameters obtained from sections double-stained with antibodies to insulin and glucagon.
Case no.	Group	Islet no.	Islet area, μm2	Total cell no. (No. of DAPI-positive nuclei)	Cell density (No. of DAPI-positive nuclei per μm2 of islet area)	No. of insulin+ cells	No. of glucagon+ cells	No. of insulin+/glucagon+ cells	Proportion of insulin+ cells to total cell no.	Proportion of glucagon+ cells to total cell no.	Proportion of insulin+/glucagon+ cells to total cell no.
7	Focal CHI, unaltered pancreatic islets	1	6531.51	111	0.0169945	46	40	4	41.4414	36.036	3.6036
		2	6175.99	100	0.0161917	34	34	6	34	34	6
		3	8931.27	105	0.0117564	26	35	1	24.7619	33.3333	0.952381
		4	14187.4	166	0.0117005	48	62	1	28.9157	37.3494	0.60241
		5	14016.1	181	0.0129137	60	58	1	33.1492	32.0442	0.552486
		6	12778.4	144	0.0112691	48	49	2	33.3333	34.0278	1.38889
		7	12819.5	233	0.0181755	63	73	1	27.0386	31.3305	0.429185
		8	14841.8	185	0.0124648	66	68	2	35.6757	36.7568	1.08108
		9	5233.57	106	0.0202539	52	26	0	49.0566	24.5283	0
		10	4398.22	50	0.0113682	21	14	1	42	28	2
	Focal CHI, focus	1	52157.2	565	0.0108326	288	12	2	50.9735	2.12389	0.353982
		2	52188.7	685	0.0131255	510	27	31	74.4526	3.94161	4.52555
		3	43654.1	452	0.0103541	156	36	13	34.5133	7.9646	2.87611
		4	66598	800	0.0120124	359	28	10	44.875	3.5	1.25
		5	66854.5	901	0.013477	520	61	15	57.7137	6.77026	1.66482
		6	46379.2	647	0.0139502	331	20	9	51.1592	3.09119	1.39104
		7	66477.1	875	0.0131624	520	43	41	59.4286	4.91429	4.68571
		8	66990	750	0.0111957	478	26	9	63.7333	3.46667	1.2
		9	61831.1	569	0.00920249	328	35	14	57.645	6.15114	2.46046
		10	66718.4	682	0.0102221	340	50	5	49.8534	7.33138	0.733138
8	Focal CHI, unaltered pancreatic islets	1	10374.7	138	0.0133016	36	36	3	26.087	26.087	2.17391
		2	22789.5	265	0.0116281	106	71	2	40	26.7925	0.754717
		3	9638.09	135	0.0140069	67	35	0	49.6296	25.9259	0
		4	18085.9	270	0.0149288	104	73	8	38.5185	27.037	2.96296
		5	12344.9	199	0.01612	102	30	5	51.2563	15.0754	2.51256
		6	12689.5	213	0.0167855	83	61	5	38.9671	28.6385	2.34742
		7	12588.1	211	0.0167619	90	51	2	42.654	24.1706	0.947867
		8	11844.1	156	0.0131711	77	37	3	49.359	23.7179	1.92308
		9	9537.63	127	0.0133157	60	30	9	47.2441	23.622	7.08661
		10	10122.4	146	0.0144235	63	43	4	43.1507	29.4521	2.73973
	Focal CHI, focus	1	31387.5	391	0.0124572	236	15	4	60.3581	3.83632	1.02302
		2	66898.6	838	0.0125264	495	28	12	59.0692	3.34129	1.43198
		3	66676.3	802	0.0120283	397	65	12	49.5012	8.10474	1.49626
		4	45437.3	522	0.0114884	329	27	7	63.0268	5.17241	1.341
		5	50997.6	573	0.0112358	330	61	8	57.5916	10.6457	1.39616
		6	38660.8	436	0.0112776	221	35	11	50.6881	8.02752	2.52294
		7	66620.6	604	0.00906626	344	25	5	56.9536	4.13907	0.827815
		8	31413.2	392	0.0124788	211	41	5	53.8265	10.4592	1.27551
		9	36450.2	500	0.0137173	262	28	2	52.4	5.6	0.4
		10	37005.3	443	0.0119713	201	26	4	45.3725	5.86907	0.902935
9	Focal CHI, unaltered pancreatic islets	1	4690.86	87	0.0185467	30	12	1	34.4828	13.7931	1.14943
		2	3457.88	67	0.019376	32	15	2	47.7612	22.3881	2.98507
		3	5568.49	120	0.0215498	50	35	0	41.6667	29.1667	0
		4	5588.33	71	0.012705	34	18	0	47.8873	25.3521	0
		5	5465.57	110	0.020126	48	18	4	43.6364	16.3636	3.63636
		6	6527.35	123	0.0188438	59	26	0	47.9675	21.1382	0
		7	4716.17	92	0.0195074	38	14	4	41.3043	15.2174	4.34783
		8	6599.47	103	0.0156073	30	25	8	29.1262	24.2718	7.76699
		9	2867.04	68	0.0237178	22	12	8	32.3529	17.6471	11.7647
		10	5050.69	85	0.0168294	34	20	2	40	23.5294	2.35294
	Focal CHI, focus	1	27624.6	362	0.0131043	222	31	7	61.326	8.56354	1.9337
		2	38575.4	370	0.0095916	219	42	7	59.1892	11.3514	1.89189
		3	35497.5	399	0.0112402	212	58	2	53.1328	14.5363	0.501253
		4	54914.5	589	0.0107258	327	44	6	55.5178	7.47029	1.01868
		5	33502.9	340	0.0101484	156	43	5	45.8824	12.6471	1.47059
		6	19595.1	267	0.0136258	143	21	2	53.5581	7.86517	0.749064
		7	14512.2	182	0.0125412	80	15	1	43.956	8.24176	0.549451
		8	55095.9	574	0.0104182	256	56	4	44.5993	9.7561	0.696864
		9	26134.5	302	0.0115556	150	42	1	49.6689	13.9073	0.331126
		10	14477.7	179	0.0123639	87	10	1	48.6034	5.58659	0.558659
10	Focal CHI, unaltered pancreatic islets	1	13407.9	250	0.0186458	114	60	8	45.6	24	3.2
		2	3560.04	68	0.0191009	44	9	0	64.7059	13.2353	0
		3	7146.04	118	0.0165126	45	33	2	38.1356	27.9661	1.69492
		4	10415.2	170	0.0163223	110	27	2	64.7059	15.8824	1.17647
		5	17938	185	0.0103133	114	29	1	61.6216	15.6757	0.540541
		6	8860.03	146	0.0164785	63	33	1	43.1507	22.6027	0.684932
		7	8229.11	155	0.0188356	87	19	3	56.129	12.2581	1.93548
		8	15693.3	270	0.0172048	93	93	1	34.4444	34.4444	0.37037
		9	8938.65	153	0.0171167	60	29	5	39.2157	18.9542	3.26797
		10	13628.6	241	0.0176834	80	76	4	33.195	31.5353	1.65975
	Focal CHI, focus	1	10417.8	194	0.018622	57	23	0	29.3814	11.8557	0
		2	6982.28	143	0.0204804	57	23	3	39.8601	16.0839	2.0979
		3	23276.5	324	0.0139196	135	32	5	41.6667	9.87654	1.54321
		4	6455.11	127	0.0196743	76	10	5	59.8425	7.87402	3.93701
		5	10789.8	162	0.0150141	88	15	3	54.321	9.25926	1.85185
		6	13771.9	241	0.0174994	75	45	19	31.1203	18.6722	7.88382
		7	30066.6	501	0.016663	168	37	2	33.5329	7.38523	0.399202
		8	7888.72	162	0.0205357	48	8	1	29.6296	4.93827	0.617284
		9	5023.27	86	0.0171203	28	26	11	32.5581	30.2326	12.7907
		10	4356.06	78	0.0179061	41	11	5	52.5641	14.1026	6.41026
11	Focal CHI, focus	1	50721.2	719	0.0141755	238	127	88	33.1015	17.6634	12.2392
		2	66901.9	931	0.0139159	430	149	79	46.1869	16.0043	8.4855
		3	33934.9	528	0.0155592	221	98	79	41.8561	18.5606	14.9621
		4	67029.6	959	0.0143071	550	75	97	57.3514	7.82065	10.1147
		5	42633.7	598	0.0140265	213	77	115	35.6187	12.8763	19.2308
		6	35032.5	507	0.0144723	312	38	35	61.5385	7.49507	6.90335
		7	55325.3	717	0.0129597	400	61	31	55.788	8.50767	4.32357
		8	31775.9	446	0.0140358	77	86	142	17.2646	19.2825	31.8386
		9	30419.2	465	0.0152864	154	111	30	33.1183	23.871	6.45161
		10	22530.4	349	0.0154902	158	40	55	45.2722	11.4613	15.7593
1	Diffuse CHI	1	33076.7	347	0.0104908	113	83	8	32.5648	23.9193	2.30548
		2	13379.9	130	0.00971609	39	27	7	30	20.7692	5.38462
		3	12238.3	126	0.0102956	43	13	9	34.127	10.3175	7.14286
		4	17094	170	0.00994504	32	38	8	18.8235	22.3529	4.70588
		5	37492.3	420	0.0112023	144	116	16	34.2857	27.619	3.80952
		6	37375.9	345	0.00923056	117	117	19	33.913	33.913	5.50725
		7	23755.5	266	0.0111974	101	66	7	37.9699	24.812	2.63158
		8	48077.7	553	0.0115022	215	141	12	38.8788	25.4973	2.16998
		9	22263.5	295	0.0132504	97	93	5	32.8814	31.5254	1.69492
		10	22082.6	275	0.0124532	91	96	10	33.0909	34.9091	3.63636
2	Diffuse CHI	1	24508	238	0.0097111	44	76	7	18.4874	31.9328	2.94118
		2	4968.51	37	0.0074469	14	4	3	37.8378	10.8108	8.10811
		3	13351.5	98	0.00734	14	33	5	14.2857	33.6735	5.10204
		4	22448.2	162	0.00721663	44	42	26	27.1605	25.9259	16.0494
		5	20834.4	235	0.0112794	40	69	37	17.0213	29.3617	15.7447
		6	28754.2	223	0.00775539	44	45	56	19.7309	20.1794	25.1121
		7	8496.62	95	0.0111809	25	10	8	26.3158	10.5263	8.42105
		8	13870.2	168	0.0121123	43	25	15	25.5952	14.881	8.92857
		9	15297.5	148	0.0096748	28	25	16	18.9189	16.8919	10.8108
		10	17634	204	0.0115686	41	51	13	20.098	25	6.37255
3	Diffuse CHI	1	6364.46	56	0.00879886	21	11	1	37.5	19.6429	1.78571
		2	13499.2	138	0.0102229	47	26	0	34.058	18.8406	0
		3	37763	344	0.00910946	162	58	5	47.093	16.8605	1.45349
		4	14133.2	145	0.0102595	80	18	3	55.1724	12.4138	2.06897
		5	12366.9	133	0.0107545	31	52	3	23.3083	39.0977	2.25564
		6	13389.5	142	0.0106053	43	51	1	30.2817	35.9155	0.704225
		7	25500.4	263	0.0103135	104	76	5	39.5437	28.8973	1.90114
		8	8839.46	87	0.00984223	31	22	5	35.6322	25.2874	5.74713
		9	12936.8	143	0.0110538	54	27	1	37.7622	18.8811	0.699301
		10	19192.5	208	0.0108376	112	32	0	53.8462	15.3846	0
4	Diffuse CHI	1	15085.3	190	0.012595	67	38	2	35.2632	20	1.05263
		2	14116.6	169	0.0119717	45	46	10	26.6272	27.2189	5.91716
		3	19089.9	201	0.0105291	63	47	7	31.3433	23.3831	3.48259
		4	14136.2	153	0.0108233	45	49	1	29.4118	32.0261	0.653595
		5	16025.9	160	0.00998381	47	48	3	29.375	30	1.875
		6	16344.8	196	0.0119916	57	45	4	29.0816	22.9592	2.04082
		7	7004.34	91	0.0129919	39	20	0	42.8571	21.978	0
		8	10333.2	124	0.0120001	55	20	1	44.3548	16.129	0.806452
		9	4866.88	56	0.0115063	20	10	1	35.7143	17.8571	1.78571
		10	6408.25	78	0.0121718	31	19	0	39.7436	24.359	0
5	Diffuse CHI	1	13555	198	0.0146072	107	19	3	54.0404	9.59596	1.51515
		2	16687.4	231	0.0138428	117	31	8	50.6494	13.4199	3.4632
		3	22356.5	267	0.0119428	169	25	10	63.2959	9.3633	3.74532
		4	9173.91	138	0.0150427	49	27	0	35.5072	19.5652	0
		5	12895.5	169	0.0131053	88	24	7	52.071	14.2012	4.14201
		6	17164.4	209	0.0121764	103	26	4	49.2823	12.4402	1.91388
		7	10923.8	155	0.0141892	46	10	17	29.6774	6.45161	10.9677
		8	6703.46	87	0.0129784	37	9	2	42.5287	10.3448	2.29885
		9	4533.65	75	0.016543	38	12	1	50.6667	16	1.33333
		10	5947.72	81	0.0136187	53	7	2	65.4321	8.64198	2.46914
6	Diffuse CHI	1	29799.4	335	0.0112418	94	107	11	28.0597	31.9403	3.28358
		2	37616.2	402	0.0106869	124	81	35	30.8458	20.1493	8.70647
		3	20641.2	223	0.0108037	86	47	17	38.565	21.0762	7.62332
		4	18693.3	246	0.0131598	75	53	23	30.4878	21.5447	9.34959
		5	17388.2	209	0.0120196	81	58	6	38.756	27.7512	2.87081
		6	10247	107	0.010442	53	19	1	49.5327	17.757	0.934579
		7	38990.6	377	0.00966899	125	82	36	33.1565	21.7507	9.54907
		8	24287.6	323	0.013299	113	102	8	34.9845	31.5789	2.47678
		9	13542.1	195	0.0143995	37	87	4	18.9744	44.6154	2.05128
		10	22232.3	277	0.0124593	44	104	1	15.8845	37.5451	0.361011

## Sheet: Table S2
Table S2. Morphometric parameters obtained from sections double-stained with antibodies to insulin and PDX1.
Case no.	Group	Islet no.	Islet area, μm2	Total cell no. (No. of DAPI-positive nuclei)	Cell density (No. of DAPI-positive nuclei per μm2 of islet area)	No. of insulin+ cells	No. of insulin+/PDX1+ cells	Proportion of insulin+/PDX1+ cells to total no. of insulin+ cells	Proportion of insulin+/PDX1- cells to total no. of insulin+ cells
7	Focal CHI, unaltered pancreatic islets	1	6837.79	101	0.0147709	43	38	88.3721	11.6279
		2	6822.04	93	0.0136323	42	38	90.4762	9.52381
		3	10176.8	143	0.0140516	55	46	83.6364	16.3636
		4	7590.03	108	0.0142292	54	48	88.8889	11.1111
		5	6221.95	80	0.0128577	26	24	92.3077	7.69231
		6	6871.11	110	0.0160091	67	55	82.0896	17.9104
		7	6986.88	100	0.0143125	38	34	89.4737	10.5263
		8	19905	272	0.0136649	97	84	86.5979	13.4021
		9	14501.8	188	0.0129639	96	81	84.375	15.625
		10	15386.3	258	0.0167682	134	122	91.0448	8.95522
		11	1160.91	166	0.142991	83	71	85.5422	14.4578
		12	14212.2	207	0.0145649	85	70	82.3529	17.6471
	Focal CHI, focus	1	38287	345	0.00901089	215	171	79.5349	20.4651
		2	42481.5	357	0.00840365	273	189	69.2308	30.7692
		3	65642.8	582	0.00886617	356	209	58.7079	41.2921
		4	48918	387	0.0079112	256	112	43.75	56.25
		5	60563.8	548	0.00904832	319	150	47.0219	52.9781
		6	64582.4	595	0.00921303	382	267	69.8953	30.1047
		7	59494.1	505	0.00848824	375	253	67.4667	32.5333
		8	57879.3	501	0.00865594	388	233	60.0515	39.9485
		9	51776.9	460	0.00888427	317	179	56.4669	43.5331
		10	57179.4	448	0.00783499	318	229	72.0126	27.9874
8	Focal CHI, focus	1	45707.7	463	0.0101296	399	229	57.3935	42.6065
		2	47623.9	440	0.00923905	353	223	63.1728	36.8272
		3	63623.1	557	0.00875468	426	283	66.4319	33.5681
		4	60062.6	561	0.00934026	529	399	75.4253	24.5747
		5	66663.9	743	0.0111455	648	455	70.216	29.784
		6	34099.7	488	0.014311	359	208	57.9387	42.0613
		7	58622.1	636	0.0108492	546	344	63.0037	36.9963
		8	65838.3	661	0.0100397	465	359	77.2043	22.7957
		9	58064.2	642	0.0110567	557	439	78.8151	21.1849
		10	61174.5	636	0.0103965	478	376	78.6611	21.3389
	Focal CHI, unaltered pancreatic islets	1	7053.67	113	0.01602	65	48	73.8462	26.1538
		2	19492.3	269	0.0138003	145	116	80	20
		3	4898.38	64	0.0130655	30	20	66.6667	33.3333
		4	4157.71	73	0.0175577	35	34	97.1429	2.85714
		5	6377.76	114	0.0178746	63	45	71.4286	28.5714
		6	8224.23	126	0.0153206	55	54	98.1818	1.81818
		7	9080.28	134	0.0147573	59	56	94.9153	5.08475
		8	8076.62	114	0.0141148	50	49	98	2
		9	15798.4	194	0.0122797	111	101	90.991	9.00901
		10	6932.3	83	0.0119729	40	33	82.5	17.5
		11	7941.82	109	0.0137248	63	56	88.8889	11.1111
9	Focal CHI, focus	1	37481.7	299	0.00797723	165	146	88.4848	11.5152
		2	29269.6	285	0.00973706	133	123	92.4812	7.5188
		3	20454.5	206	0.0100711	92	84	91.3043	8.69565
		4	16284	144	0.00884303	68	64	94.1176	5.88235
		5	26186.1	208	0.00794315	65	53	81.5385	18.4615
		6	26288.9	201	0.00764582	99	71	71.7172	28.2828
		7	20096.9	165	0.00821022	68	55	80.8824	19.1176
		8	40760.2	348	0.00853774	130	125	96.1538	3.84615
		9	31907.5	272	0.00852464	101	93	92.0792	7.92079
		10	34661	294	0.00848216	150	143	95.3333	4.66667
	Focal CHI, unaltered pancreatic islets	1	6910.73	86	0.0124444	28	22	78.5714	21.4286
		2	8768.07	109	0.0124315	48	45	93.75	6.25
		3	19570.2	167	0.0085334	76	59	77.6316	22.3684
		4	10170.9	127	0.0124866	65	52	80	20
		5	5188.2	58	0.0111792	25	22	88	12
		6	6042.77	80	0.013239	34	32	94.1176	5.88235
		7	5193.15	67	0.0129016	35	32	91.4286	8.57143
		8	6039.09	82	0.0135782	32	30	93.75	6.25
		9	2791.56	51	0.0182694	28	24	85.7143	14.2857
		10	7358.61	89	0.0120947	52	48	92.3077	7.69231
		11	3855.55	64	0.0165994	32	28	87.5	12.5
10	Focal CHI, focus	1	8856.47	142	0.0160335	72	47	65.2778	34.7222
		2	11484.1	179	0.0155868	104	36	34.6154	65.3846
		3	4392.18	66	0.0150267	41	39	95.122	4.87805
		4	23113.2	292	0.0126335	138	108	78.2609	21.7391
		5	9947.98	117	0.0117612	69	67	97.1014	2.89855
		6	10131.9	169	0.01668	80	66	82.5	17.5
		7	47190.2	707	0.0149819	292	116	39.726	60.274
		8	39926.5	469	0.0117466	187	126	67.3797	32.6203
		9	13631.2	210	0.0154058	85	68	80	20
		10	14401.3	241	0.0167346	125	94	75.2	24.8
	Focal CHI, unaltered pancreatic islets	1	7495.34	145	0.0193454	87	80	91.954	8.04598
		2	2720.59	50	0.0183784	28	25	89.2857	10.7143
		3	5538.42	103	0.0185974	46	43	93.4783	6.52174
		4	4512.02	74	0.0164006	29	29	100	0
		5	6482.36	115	0.0177405	43	40	93.0233	6.97674
		6	5146.98	78	0.0151545	40	38	95	5
		7	2511.05	41	0.0163278	31	28	90.3226	9.67742
		8	7792.68	133	0.0170673	69	67	97.1014	2.89855
		9	5485.24	96	0.0175015	60	56	93.3333	6.66667
		10	4472.01	64	0.0143112	28	26	92.8571	7.14286
11	Focal CHI, focus	1	16165.1	213	0.0131765	146	136	93.1507	6.84932
		2	38576.6	571	0.0148017	498	485	97.3896	2.61044
		3	41161.8	508	0.0123415	395	348	88.1013	11.8987
		4	13097	193	0.0147362	149	142	95.302	4.69799
		5	39894.4	559	0.014012	376	327	86.9681	13.0319
		6	14432.6	221	0.0153125	141	131	92.9078	7.0922
		7	39656.5	602	0.0151804	427	372	87.1194	12.8806
		8	34654.8	518	0.0149474	358	274	76.5363	23.4637
		9	13714.1	213	0.0155315	169	159	94.0828	5.91716
		10	23784.5	374	0.0157245	239	208	87.0293	12.9707
1	Diffuse CHI	1	27783.2	316	0.0113738	120	101	84.1667	15.8333
		2	15964.2	226	0.0141566	82	55	67.0732	32.9268
		3	26397.7	312	0.0118192	127	116	91.3386	8.66142
		4	14241.8	174	0.0122176	57	40	70.1754	29.8246
		5	27483.6	318	0.0115705	127	112	88.189	11.811
		6	37283.6	462	0.0123915	165	146	88.4848	11.5152
		7	11266.2	146	0.0129591	69	53	76.8116	23.1884
		8	29207.2	325	0.0111274	141	110	78.0142	21.9858
		9	9854.06	129	0.0130911	36	31	86.1111	13.8889
		10	21908.8	245	0.0111827	94	70	74.4681	25.5319
2	Diffuse CHI	1	20084.6	263	0.0130946	109	103	94.4954	5.50459
		2	12242.1	109	0.00890368	62	45	72.5806	27.4194
		3	14440.6	124	0.00858691	63	53	84.127	15.873
		4	21935.8	245	0.011169	93	45	48.3871	51.6129
		5	18230.9	184	0.0100927	70	52	74.2857	25.7143
		6	4609.53	54	0.0117149	28	27	96.4286	3.57143
		7	14319.5	171	0.0119417	90	64	71.1111	28.8889
		8	19010.8	215	0.0113093	92	79	85.8696	14.1304
		9	14920.2	168	0.0112599	54	39	72.2222	27.7778
		10	19659.4	196	0.0099698	101	46	45.5446	54.4554
3	Diffuse CHI	1	10646.6	122	0.011459	53	39	73.5849	26.4151
		2	9199.63	116	0.0126092	49	35	71.4286	28.5714
		3	26435.2	263	0.00994884	134	47	35.0746	64.9254
		4	35369.9	369	0.0104326	199	132	66.3317	33.6683
		5	6722.12	88	0.0130911	49	43	87.7551	12.2449
		6	13503.6	153	0.0113303	104	93	89.4231	10.5769
		7	7435.88	88	0.0118345	52	42	80.7692	19.2308
		8	5687.75	56	0.00984572	29	26	89.6552	10.3448
		9	32208.6	314	0.00974896	175	145	82.8571	17.1429
4	Diffuse CHI	1	10615.1	122	0.0114931	50	32	64	36
		2	17586.1	150	0.00852947	62	42	67.7419	32.2581
		3	11412.2	126	0.0110408	69	55	79.7101	20.2899
		4	8783.05	85	0.00967773	41	38	92.6829	7.31707
		5	21938.8	272	0.0123981	124	81	65.3226	34.6774
		6	16462.1	207	0.0125744	115	73	63.4783	36.5217
		7	11231.5	142	0.012643	72	66	91.6667	8.33333
		8	11719.3	157	0.0133967	88	73	82.9545	17.0455
		9	15989.4	193	0.0120705	83	72	86.747	13.253
		10	13560	151	0.0111357	73	55	75.3425	24.6575
5	Diffuse CHI	1	6484.45	108	0.0166552	31	30	96.7742	3.22581
		2	4917.66	91	0.0185047	44	31	70.4545	29.5455
		3	7230.79	115	0.0159042	57	49	85.9649	14.0351
		4	7619.72	121	0.0158798	59	45	76.2712	23.7288
		5	6914.42	111	0.0160534	50	38	76	24
		6	9258.48	136	0.0146892	54	45	83.3333	16.6667
		7	20634.9	304	0.0147323	122	106	86.8852	13.1148
		8	6082.97	88	0.0144666	43	40	93.0233	6.97674
		9	6091.41	86	0.0141182	43	32	74.4186	25.5814
		10	14858.3	201	0.0135278	103	77	74.7573	25.2427
		11	19813.1	278	0.0140311	185	143	77.2973	22.7027
6	Diffuse CHI	1	34697.4	361	0.0104042	177	152	85.8757	14.1243
		2	21456.8	207	0.00964727	110	99	90	10
		3	41924.3	318	0.0075851	186	168	90.3226	9.67742
		4	22755.3	227	0.0099757	130	112	86.1538	13.8462
		5	10191.3	110	0.0107935	57	50	87.7193	12.2807
		6	30212.5	319	0.0105586	166	146	87.9518	12.0482
		7	9563.05	103	0.0107706	60	51	85	15
		8	25901	342	0.0132041	66	54	81.8182	18.1818
		9	13056.7	171	0.0130967	86	69	80.2326	19.7674
		10	10930.3	117	0.0107042	86	78	90.6977	9.30233

## Sheet: Table S3
Table S3. Morphometric parameters obtained from sections double-stained with antibodies to glucagon and PDX1.
Case no.	Group	Islet no.	Islet area, μm2	Total cell no. (No. of DAPI-positive nuclei)	Cell density (No. of DAPI-positive nuclei per μm2 of islet area)	No. of glucagon+ cells	No. of glucagon+/PDX1+ cells	Proportion of glucagon+/PDX1+ cells to total no. of glucagon+ cells	Proportion of glucagon+/PDX1- cells to total no. of glucagon+ cells
7	Focal CHI, unaltered pancreatic islets	1	4252.72	63	0.014814	25	1	4	96
		2	9671.79	131	0.0135445	50	2	4	96
		3	3225.11	51	0.0158134	18	2	11.1111	88.8889
		4	2783.47	55	0.0197595	39	0	0	100
		5	8150.57	120	0.0147229	55	8	14.5455	85.4545
		6	15691.3	219	0.0139568	164	33	20.122	79.878
		7	11938.5	151	0.0126481	92	12	13.0435	86.9565
		8	21470.7	271	0.0126218	163	15	9.20245	90.7975
		9	7077.97	89	0.0125742	48	5	10.4167	89.5833
		10	14231.6	219	0.0153883	125	16	12.8	87.2
		11	15800.9	230	0.0145562	124	20	16.129	83.871
		12	7334.26	106	0.0144527	37	2	5.40541	94.5946
		13	12191.6	174	0.0142721	103	4	3.8835	96.1165
		14	1986.91	25	0.0125824	18	2	11.1111	88.8889
		15	9384.33	165	0.0175825	66	3	4.54545	95.4545
	Focal CHI, focus	1	38431.3	341	0.00887297	36	7	19.4444	80.5556
		2	56048.3	455	0.00811799	55	9	16.3636	83.6364
		3	53895.3	494	0.00916592	80	4	5	95
		4	63483.5	608	0.00957729	50	10	20	80
		5	54029	474	0.00877307	43	3	6.97674	93.0233
		6	62287.7	508	0.0081557	41	10	24.3902	75.6098
		7	61763.6	665	0.0107669	112	4	3.57143	96.4286
		8	45083.7	473	0.0104916	69	4	5.7971	94.2029
		9	61721.8	645	0.0104501	130	7	5.38462	94.6154
		10	63333.6	616	0.00972627	73	5	6.84932	93.1507
8	Focal CHI, unaltered pancreatic islets	1	5146.19	92	0.0178773	60	32	53.3333	46.6667
		2	11062.4	180	0.0162713	105	42	40	60
		3	3854.4	40	0.0103778	16	2	12.5	87.5
		4	10746.3	114	0.0106083	81	25	30.8642	69.1358
		5	11804.1	111	0.0094035	45	7	15.5556	84.4444
		6	12260.4	124	0.0101139	16	5	31.25	68.75
		7	3328.57	45	0.0135193	23	6	26.087	73.913
		8	1630.31	21	0.012881	12	6	50	50
		9	8689.54	95	0.0109327	20	3	15	85
		10	11018.2	126	0.0114356	39	11	28.2051	71.7949
		11	10342	134	0.0129569	63	17	26.9841	73.0159
	Focal CHI, focus	1	64424.8	595	0.00923557	74	33	44.5946	55.4054
		2	66690.5	701	0.0105112	42	11	26.1905	73.8095
		3	66864.3	661	0.00988569	48	11	22.9167	77.0833
		4	58244.9	670	0.0115032	36	6	16.6667	83.3333
		5	67249.1	745	0.0110782	36	9	25	75
		6	66879.2	700	0.0104666	31	9	29.0323	70.9677
		7	67249.1	616	0.00915997	22	4	18.1818	81.8182
		8	59884	594	0.00991917	51	6	11.7647	88.2353
		9	65481.2	577	0.00881169	95	8	8.42105	91.5789
		10	62640.1	703	0.0112228	96	29	30.2083	69.7917
9	Focal CHI, unaltered pancreatic islets	1	9484	142	0.0149726	63	6	9.52381	90.4762
		2	9049.69	144	0.0159121	51	4	7.84314	92.1569
		3	6116.74	104	0.0170025	45	5	11.1111	88.8889
		4	20470.9	239	0.0116751	65	9	13.8462	86.1538
		5	17462.4	197	0.0112814	51	2	3.92157	96.0784
		6	3296.25	61	0.0185059	18	0	0	100
		7	6186.94	107	0.0172945	46	5	10.8696	89.1304
		8	6434.19	109	0.0169407	39	1	2.5641	97.4359
		9	8378.28	138	0.0164712	36	5	13.8889	86.1111
		10	5400.22	79	0.014629	19	1	5.26316	94.7368
	Focal CHI, focus	1	34271.3	311	0.00907466	61	3	4.91803	95.082
		2	41150.6	363	0.00882125	109	4	3.66972	96.3303
		3	41334.7	405	0.00979805	113	5	4.42478	95.5752
		4	47718.2	455	0.00953514	95	3	3.15789	96.8421
		5	60049.3	539	0.00897596	117	3	2.5641	97.4359
		6	47328.7	434	0.00916991	77	4	5.19481	94.8052
		7	19628	197	0.0100367	79	2	2.53165	97.4684
		8	16560.6	130	0.00784997	34	3	8.82353	91.1765
		9	24847.9	245	0.00986	66	4	6.06061	93.9394
		10	25988.9	248	0.00954255	96	2	2.08333	97.9167
10	Focal CHI, unaltered pancreatic islets	1	3429.51	49	0.0142878	8	1	12.5	87.5
		2	5134.38	83	0.0161655	12	0	0	100
		3	7098.7	91	0.0128192	14	0	0	100
		4	3926.68	56	0.0142614	16	1	6.25	93.75
		5	5984.6	105	0.017545	55	2	3.63636	96.3636
		6	5830.76	96	0.0164644	22	2	9.09091	90.9091
		7	2098.63	41	0.0195366	8	0	0	100
		8	4383.87	82	0.0187049	15	1	6.66667	93.3333
		9	2708.84	43	0.015874	6	1	16.6667	83.3333
		10	14278	215	0.0150581	65	5	7.69231	92.3077
		11	5585.7	103	0.0184399	47	2	4.25532	95.7447
		12	6969.24	116	0.0166446	40	1	2.5	97.5
	Focal CHI, focus	1	21337.3	292	0.0136849	117	3	2.5641	97.4359
		2	14191.9	184	0.0129651	43	1	2.32558	97.6744
		3	31464.9	354	0.0112506	55	4	7.27273	92.7273
		4	17584.3	253	0.0143878	40	4	10	90
		5	23082.4	336	0.0145566	140	3	2.14286	97.8571
		6	32021.3	422	0.0131787	83	3	3.61446	96.3855
		7	17481.9	319	0.0182474	65	3	4.61538	95.3846
		8	13946.2	240	0.017209	38	2	5.26316	94.7368
		9	23074.8	351	0.0152114	42	3	7.14286	92.8571
		10	8010.58	119	0.0148554	19	2	10.5263	89.4737
11	Focal CHI, focus	1	24263.2	328	0.0135184	193	55	28.4974	71.5026
		2	13043.5	189	0.0144899	45	24	53.3333	46.6667
		3	34928.6	507	0.0145153	185	56	30.2703	69.7297
		4	26255.4	354	0.0134829	63	23	36.5079	63.4921
		5	38097.7	568	0.014909	144	118	81.9444	18.0556
		6	49146.6	735	0.0149553	349	159	45.5587	54.4413
		7	31473.4	480	0.015251	191	41	21.466	78.534
		8	35774.8	597	0.0166877	188	120	63.8298	36.1702
		9	25105.2	419	0.0166898	50	16	32	68
		10	25828	369	0.0142868	154	127	82.4675	17.5325
1	Diffuse CHI	1	9033.99	128	0.0141687	50	4	8	92
		2	10383.9	149	0.0143492	74	6	8.10811	91.8919
		3	17182.7	256	0.0148987	86	12	13.9535	86.0465
		4	15266.3	199	0.0130352	84	7	8.33333	91.6667
		5	24155.2	281	0.0116331	96	6	6.25	93.75
		6	9161.5	106	0.0115702	61	3	4.91803	95.082
		7	17160.9	201	0.0117127	80	6	7.5	92.5
		8	39644.4	456	0.0115022	267	24	8.98876	91.0112
		9	26854.2	295	0.0109852	145	17	11.7241	88.2759
		10	7236.96	107	0.0147852	41	3	7.31707	92.6829
		11	5964.31	92	0.0154251	35	0	0	100
2	Diffuse CHI	1	8440.28	88	0.0104262	25	3	12	88
		2	9118.19	69	0.00756729	26	4	15.3846	84.6154
		3	24644.5	162	0.00657347	66	0	0	100
		4	10438.8	96	0.00919649	36	5	13.8889	86.1111
		5	22773.7	154	0.00676218	66	8	12.1212	87.8788
		6	15734.9	131	0.00832545	60	3	5	95
		7	15635.5	107	0.00684341	44	0	0	100
		8	15234.6	135	0.0088614	33	0	0	100
		9	14230.7	129	0.0090649	40	3	7.5	92.5
		10	16652.5	132	0.00792673	54	10	18.5185	81.4815
		11	28862.2	215	0.00744919	80	4	5	95
3	Diffuse CHI	1	10185.7	108	0.0106031	42	4	9.52381	90.4762
		2	36435.7	247	0.00677907	110	5	4.54545	95.4545
		3	18576	145	0.00780577	57	3	5.26316	94.7368
		4	10609.9	96	0.00904814	46	1	2.17391	97.8261
		5	12196.6	112	0.00918286	20	0	0	100
		6	9839.91	88	0.00894317	21	3	14.2857	85.7143
		7	8233.98	79	0.00959439	24	1	4.16667	95.8333
		8	4221.95	34	0.00805315	12	1	8.33333	91.6667
		9	22711.8	214	0.00942242	94	4	4.25532	95.7447
		10	3743.12	33	0.00881617	12	1	8.33333	91.6667
4	Diffuse CHI	1	21174.8	148	0.00698942	31	4	12.9032	87.0968
		2	12245.1	107	0.00873822	68	5	7.35294	92.6471
		3	17573.1	106	0.00603194	68	18	26.4706	73.5294
		4	8811.2	69	0.00783094	31	6	19.3548	80.6452
		5	6314.88	66	0.0104515	31	14	45.1613	54.8387
		6	7489.81	57	0.00761034	23	7	30.4348	69.5652
		7	23803.2	270	0.011343	146	20	13.6986	86.3014
		8	14744.8	153	0.0103766	84	15	17.8571	82.1429
		9	13307.7	123	0.00924275	67	8	11.9403	88.0597
		10	19364.3	166	0.00857245	96	7	7.29167	92.7083
		11	9508.37	82	0.00862398	31	2	6.45161	93.5484
5	Diffuse CHI	1	3090.2	50	0.0161802	4	2	50	50
		2	21984.3	276	0.0125544	21	1	4.7619	95.2381
		3	16263.1	199	0.0122363	63	28	44.4444	55.5556
		4	4301.94	57	0.0132498	20	8	40	60
		5	5827.14	76	0.0130424	21	8	38.0952	61.9048
		6	4305.58	62	0.0143999	11	7	63.6364	36.3636
		7	18960.8	264	0.0139234	53	9	16.9811	83.0189
		8	8375.11	137	0.016358	30	17	56.6667	43.3333
		9	7654.99	132	0.0172437	18	9	50	50
		10	6459.07	104	0.0161014	20	6	30	70
6	Diffuse CHI	1	17615.1	225	0.0127731	92	14	15.2174	84.7826
		2	13291	157	0.0118125	47	3	6.38298	93.617
		3	12981.5	191	0.0147132	70	9	12.8571	87.1429
		4	12331.3	143	0.0115965	53	9	16.9811	83.0189
		5	22494.8	247	0.0109803	69	6	8.69565	91.3043
		6	17398.4	235	0.013507	93	11	11.828	88.172
		7	9913.37	131	0.0132145	44	4	9.09091	90.9091
		8	10392.2	169	0.0162622	70	15	21.4286	78.5714
		9	30222.3	299	0.00989337	93	10	10.7527	89.2473
		10	31673	400	0.0126291	109	16	14.6789	85.3211
